# Supplementary material for: WT1 Pulsed Human CD141+ Dendritic Cell Vaccine Has High Potential in Solid Tumor-Targeted Immunotherapy
Source: Int J Mol Sci. 2023 Jan 12;24(2):1501. doi: 10.3390/ijms24021501 (PMC9864659; doi:10.3390/ijms24021501)
Supplement: Supplementary file 1 [file ijms-24-01501-s001.zip]

Archive with 1 entries (1 files):
- ijms-2025327-supplementary.pdf
